# Supplementary material for: Synthesis and Biological Characterization of the New Glycolipid Lactose Undecylenate (URB1418)
Source: Pharmaceuticals (Basel). 2022 Apr 8;15(4):456. doi: 10.3390/ph15040456 (PMC9030338; doi:10.3390/ph15040456)
Supplement: Supplementary file 1 [file pharmaceuticals-15-00456-s001.zip]

Archive with 1 entries (1 files):
- pharmaceuticals-1653513-supplementary.pdf
